# Supplementary material for: Assembly of the Complete Sitka Spruce Chloroplast Genome Using 10X Genomics’ GemCode Sequencing Data
Source: PLoS One. 2016 Sep 15;11(9):e0163059. doi: 10.1371/journal.pone.0163059 (PMC5025161; doi:10.1371/journal.pone.0163059)
Supplement: S1 File — Positional breakdown of nucleotide frequencies for five chloroplast genome sequences using MEGA7 [22]. (XLS) [file pone.0163059.s009.xls]

## Sheet: S1_file.txt
S1 File. Conifer chloroplast genomes nucleotide frequencies. Positional breakdown of nucleotide frequencies for five chloroplast genome sequences using MEGA7 [24].
All frequencies are given in percent.
Domain: Data
	T(U)	C	A	G	Total	T-1	C-1	A-1	G-1 P	os #1	T-2	C-2	A-2	G-2 Pos	#2 T-3 C-	1904-01-01 03:00:00	3 G-	3 Pos	#3
P. abies (NC 021456.1)	30.5	18.9	30.8	19.8	124084	30.6	18.6	30.8	20	41373	30	19.4	30.6	20.1	41366 30.9	18.7	31	19.4	41345
P. glauca PG29 (KT634228.1)	30.5	19	30.7	19.8	123266	30.6	18.7	30.8	20	41099	30	19.4	30.5	20	41088 30.9	18.8	31	19.4	41079
P. sitchensis (KU215903.1)*	30.5	18.9	30.8	19.8	124040	30.6	18.6	30.7	20	41365	30	19.4	30.6	20.1	41342 30.9	18.8	31	19.4	41333
P. sitchensis (EU998739.3)**	30.7	19.4	30.5	19.3	112528	31.1	19.2	30.5	19.2	37510	30.2	19.8	30.2	19.8	37502 31.0	19.3	30.9	18.9	37516
Pinus thunbergii (NC 001631.1)	30.9	19.3	30.6	19.2	119707	31.3	19	30.5	19.3	39918	30.3	19.7	30.5	19.5	39886 31.0	19.2	31	18.8	39903
Avg.	30.6	19.1	30.7	19.6	120725	30.8	18.8	30.6	19.7	40253	30.1	19.5	30.5	19.9	40236.8 30.9	18.9	31	19.2	40235.2
	T(U)	C	A	G
Spruce	30.5	18.9333	30.7667	19.8
P.sitchensis - Pinus thunbergii	30.8	19.35	30.55	19.25
